# Supplementary material for: The Microstructure and Mechanical Properties of Si3N4f/BN/SiBCN Microcomposites Fabricated by the PIP Process
Source: Materials (Basel). 2024 May 20;17(10):2457. doi: 10.3390/ma17102457 (PMC11122856; doi:10.3390/ma17102457)
Supplement: Supplementary file 1 [file materials-17-02457-s001.zip]

Archive with 1 entries (1 files):
- materials-2973368-supplementary.pdf
